# Supplementary material for: Phylogenetic and antimicrobial drug resistance analysis of Vibrio cholerae O1 isolates from Ghana
Source: Microb Genom. 2021 Oct 29;7(10):000668. doi: 10.1099/mgen.0.000668 (PMC8627208; doi:10.1099/mgen.0.000668)
Supplement: Supplementary material 2 [file mgen-7-0668-s001.xlsx]

## Sheet: ST 1
Supplementary Table 1 (T1): Detailed information on Ghanaian isolates included in final analysis.
Sequence Accession	Strain Name	Country, region and locality of isolation	Isolation Year	Isolation Source	Resistance profile (WHONET)	Clade	CtxB Variant	gyrA	parC	BAPS Cluster	in silico AMR	StrA_AGly	StrB_AGly	CatB5_Phe	FloR_Phe	Sul2_Sul	DfrA1_Tmt
ERR1953533	79_12	Ghana_GAR_ Dansoman_	2012_XX	Human	NAL CHL TCY SXT ERY CTX	1	1			7		Positive	Positive	Positive	Negative	Positive	Positive
ERR1953593	228_12	Ghana_GAR_ Camara_	2012_Jul	Human	NAL CHL SXT ERY	1	1			7		Positive	Positive	Positive	Negative	Positive	Positive
ERR1953617	17_12	Ghana_CEN_ Kasoa_	2012_XX	Human	SXT ERY	1	1			7		Positive	Positive	Positive	Negative	Positive	Positive
ERR1953620	780_11	Ghana_CEN_ Jerum_	2011_Jul	Human	CHL SXT ERY	1	1			7		Positive	Positive	Positive	Negative	Positive	Positive
ERR1953621	749_11	Ghana_GAR_ Ofankor_	2011_Jul	Human	CHL SXT ERY	1	1			7		Positive	Positive	Positive	Negative	Positive	Positive
ERR1953623	546_12	Ghana_GAR_ Arena_	2012_Dec	Human	NAL CHL SXT ERY	1	1			7		Positive	Positive	Positive	Positive	Positive	Positive
ERR1953627	053_12	Ghana_GAR_ Madina_	2012_Mar	Human	CHL SXT ERY	1	1			7		Positive	Positive	Positive	Negative	Positive	Positive
ERR1953628	19_12	Ghana_GAR_ Teshie North_	2012_Apr	Human	SXT ERY	1	1			7		Positive	Positive	Positive	Negative	Positive	Positive
ERR1953629	15_11	Ghana_XX_XX_	2011_XX	Human	CHL SXT ERY	1	1			7		Positive	Positive	Positive	Negative	Positive	Positive
ERR1953630	479_11	Ghana_VOL_ Lolobi_	2011_XX	Human	CHL SXT ERY	1	1			7		Positive	Positive	Positive	Negative	Positive	Positive
ERR1953631	5_11	Ghana_XX_XX_	2011_XX	Human	NAL CHL SXT ERY	1	1			7		Positive	Positive	Positive	Negative	Positive	Positive
ERR1953632	28_11	Ghana_GAR_XX_	2011_XX	Human	CHL SXT ERY	1	1			7		Positive	Positive	Positive	Negative	Positive	Positive
ERR1953633	3_11	Ghana_CEN_ Dome_	2011_XX	Human	CHL TCY SXT ERY	1	1			7		Positive	Positive	Positive	Positive	Positive	Positive
ERR1953634	30_11	Ghana_CEN_XX_	2011_XX	Human	CHL SXT ERY	1	1			7		Positive	Positive	Positive	Negative	Positive	Positive
ERR1953635	29_11	Ghana_XX_XX_	2011_XX	Human	CHL SXT ERY	1	1			7		Positive	Positive	Positive	Positive	Positive	Positive
ERR1953636	16_11	Ghana_GAR_XX_	2011_XX	Human	CHL SXT ERY	1	1			7		Positive	Positive	Positive	Positive	Positive	Positive
ERR1953637	1_11	Ghana_GAR_XX_	2011_XX	Human	CHL SXT ERY	1	1			7		Positive	Positive	Positive	Negative	Positive	Positive
ERR1953638	2_11	Ghana_CEN_ Kasoa_	2011_XX	Human	NAL CHL SXT ERY	1	1			7		Positive	Positive	Positive	Positive	Positive	Positive
ERR1953639	441_11	Ghana_GAR_ New Town_	2011_Mar	Human	SXT ERY	1	1			7		Positive	Positive	Positive	Positive	Positive	Positive
ERR1953640	481_11	Ghana_VOL_ Lolobi Kumain_	2011_Mar	Human	SXT ERY	1	1			7		Positive	Positive	Positive	Negative	Positive	Positive
ERR1953641	728_11	Ghana_GAR_ Agbogbloshie_	2011_Jul	Human	CHL SXT ERY	1	1			7		Positive	Positive	Positive	Negative	Positive	Positive
ERR1953644	18_10	Ghana_CEN_XX_	2010_Nov	Human	CHL SXT ERY	1	1			7		Positive	Positive	Positive	Negative	Positive	Positive
ERR1953645	32_10	Ghana_CEN_XX_	2010_Nov	Human	CHL TCY SXT ERY	1	1			7		Positive	Positive	Positive	Positive	Positive	Positive
ERR1953646	14_10	Ghana_CEN_XX_	2010_Nov	Human	CHL SXT ERY	1	1			7		Positive	Positive	Positive	Positive	Positive	Positive
ERR1953647	16_10	Ghana_CEN_XX_	2010_Nov	Human	CHL SXT ERY	1	1			7		Positive	Positive	Positive	Negative	Positive	Positive
ERR1953649	17_10	Ghana_CEN_XX_	2010_Nov	Human	CHL SXT ERY	1	1			7		Positive	Positive	Positive	Positive	Positive	Positive
ERR1953650	25_10	Ghana_CEN_XX_	2010_Nov	Human	CHL SXT ERY	1	1			7		Positive	Positive	Positive	Negative	Positive	Positive
ERR1953651	20_10	Ghana_CEN_XX_	2010_Nov	Human	CHL SXT ERY	1	1			7		Positive	Positive	Positive	Negative	Positive	Positive
ERR1953652	20_12	Ghana_XX_XX_	2012_XX	Human	CHL SXT ERY	1	1			7		Positive	Positive	Positive	Positive	Positive	Positive
ERR1953653	655_12	Ghana_VOL_ Lolobi_	2012_Jul	Human	CHL TCY SXT ERY	1	1			7		Positive	Positive	Positive	Negative	Negative	Negative
ERR1953659	51_12	Ghana_XX	2012_XX	Human	N/A	1	1			7		Positive	Positive	Positive	Negative	Positive	Positive
ERR1953662	93_11	Ghana_GAR	2011_XX	Human	N/A	1	1			7		Positive	Positive	Positive	Negative	Positive	Positive
ERR1953667	106_12	Ghana_GAR_ Kaneshie_	2012_XX	Human	NAL CHL SXT CIP ERY	1	1			7		Positive	Positive	Positive	Negative	Positive	Positive
ERR1953524	E20_16	Ghana_GAR_ Chorkor Chemunaa_ Pentecost church	2016_Mar	Environment	NAL TCY SXT CIP ERY	2	7	S83I	S85L	2		Positive	Positive	Positive	Positive	Positive	Positive
ERR1953525	E17_16	Ghana_GAR_ Korle Lagoon_ down stream	2016_Mar	Environment	NAL CHL TCY SXT CIP ERY	2	7	S83I	S85L	2		Positive	Positive	Positive	Negative	Positive	Positive
ERR1953526	E16_16	Ghana_GAR_ Korle Lagoon_ down stream	2016_Mar	Environment	NAL CHL TCY SXT CIP ERY CTX	2	7	S83I	S85L	2		Positive	Positive	Positive	Negative	Positive	Positive
ERR1953547	201_12A	Ghana_GAR_ Abofu_	2012_XX	Human	NAL CHL SXT CIP ERY	2	7	S83I	S85L	2		Positive	Positive	Positive	Positive	Positive	Positive
ERR1953608	490_12	Ghana_GAR_ Gbawe_	2012_XX	Human	NAL SXT ERY	2	7	S83I	S85L	2		Positive	Positive	Positive	Negative	Positive	Positive
ERR1953609	480_12	Ghana_GAR_ Dansoman_	2012_XX	Human	NAL SXT ERY	2	7	S83I	S85L	2		Positive	Positive	Positive	Positive	Positive	Positive
ERR1953613	201_12B	Ghana_GAR_ Ashiedu Keteke_	2012_XX	Human	NAL CHL SXT ERY	2	7	S83I	S85L	2		Positive	Positive	Positive	Negative	Positive	Positive
ERR1953618	553_12	Ghana_GAR_ Banana Inn_	2012_XX	Human	NAL CHL SXT ERY	2	7	S83I	S85L	2		Positive	Positive	Positive	Positive	Positive	Positive
ERR1953622	10_12	Ghana_GAR_XX_	2012_Jan	Human	NAL CHL SXT ERY	2	7	S83I	S85L	2		Positive	Positive	Positive	Negative	Positive	Negative
ERR1953624	498_12	Ghana_GAR_ Russia_	2012_Sep	Human	NAL CHL SXT ERY	2	7	S83I	S85L	2		Positive	Positive	Positive	Negative	Positive	Positive
ERR1953625	619_12	Ghana_GAR_ Chorkor_	2012_XX	Human	NAL CHL SXT ERY	2	7	S83I	S85L	2		Positive	Positive	Positive	Negative	Positive	Positive
ERR1953626	578_12	Ghana_CEN_ Kasoa_	2012_Oct	Human	NAL CHL SXT ERY	2	7	S83I	S85L	2		Positive	Positive	Positive	Positive	Positive	Positive
ERR1953642	33_10	Ghana_CEN_XX_	2010_Nov	Human	CHL SXT ERY	2	7	S83I	S85L	2		Negative	Negative	Positive	Negative	Negative	Positive
ERR1953643	50_10	Ghana_CEN_XX_	2010_Dec	Human	CHL SXT ERY	2	7	S83I	S85L	2		Positive	Positive	Positive	Negative	Positive	Positive
ERR1953648	38_10	Ghana_CEN_ Kasoa_	2010_Nov	Human	SXT ERY	2	7	S83I	S85L	2		Positive	Positive	Positive	Positive	Positive	Negative
ERR1953660	39_12	Ghana_GAR_ Adabraka_	2012_Mar	Human	CHL SXT ERY	2	7	S83I	S85L	2		Positive	Positive	Positive	Positive	Positive	Positive
ERR1953668	56_12	Ghana_GAR_ Osu_	2012_Mar	Human	NAL CHL SXT CIP ERY	2	7	S83I	S85L	2		Positive	Positive	Positive	Negative	Positive	Positive
ERR1953534	25_15	Ghana_GAR_ Adabraka_	2015_Feb	Human	NAL CHL SXT CIP ERY	3	7	S83I	S85L	2		Positive	Positive	Positive	Negative	Positive	Positive
ERR1953535	42_15	Ghana_GAR_ La Nkwantanan Madina_ Adenta	2015_Jun	Human	NAL CIP ERY	3	7	S83I	S85L	2		Positive	Positive	Positive	Negative	Positive	Positive
ERR1953536	111_15	Ghana_GAR_ New Town_	2015_Feb	Human	NAL CHL SXT CIP ERY	3	7	S83I	S85L	2		Positive	Positive	Positive	Positive	Positive	Positive
ERR1953537	104_15	Ghana_GAR_ Maamobi_	2015_Jan	Human	NAL CHL TCY SXT ERY	3	7	S83I	S85L	2		Positive	Positive	Positive	Negative	Positive	Positive
ERR1953538	13_15	Ghana_GAR_ Adabraka_	2015_Feb	Human	NAL CHL SXT CIP ERY	3	7	S83I	S85L	2		Positive	Positive	Positive	Negative	Positive	Positive
ERR1953539	114_15	Ghana_GAR_ Sowutuom_	2015_Feb	Human	NAL SXT CIP ERY	3	7	S83I	S85L	2		Positive	Positive	Positive	Positive	Positive	Positive
ERR1953540	94_15	Ghana_GAR_ Kaneshie_	2015_Feb	Human	NAL SXT CIP ERY	3	7	S83I	S85L	2		Positive	Positive	Positive	Negative	Positive	Positive
ERR1953541	139_15	Ghana_XX_XX_	2015_XX	Human	NAL SXT CIP	3	7	S83I	S85L	2		Positive	Positive	Positive	Negative	Positive	Positive
ERR1953542	361_15	Ghana_XX_XX_	2015_XX	Human	NAL SXT CIP	3	7	S83I	S85L	2		Positive	Positive	Positive	Negative	Positive	Positive
ERR1953543	95_15	Ghana_CEN_ Kokoada_	2015_Feb	Human	NAL CHL SXT CIP ERY	3	7	S83I	S85L	2		Positive	Positive	Positive	Negative	Positive	Positive
ERR1953544	102_15	Ghana_GAR_ Maamobi_	2015_Jan	Human	NAL CHL SXT CIP ERY	3	7	S83I	S85L	2		Positive	Positive	Positive	Positive	Positive	Positive
ERR1953545	1_15	Ghana_GAR_ Ablekuma_	2015_Feb	Human	NAL CHL SXT CIP ERY	3	7	S83I	S85L	2		Positive	Positive	Positive	Negative	Positive	Positive
ERR1953546	47_15	Ghana_GAR_ Agbogbloshie_	2015_Feb	Human	NAL CHL SXT CIP ERY	3	7	S83I	S85L	2		Positive	Positive	Positive	Positive	Positive	Positive
ERR1953548	5_15	Ghana_GAR_ Dansoman_	2015_Jan	Human	NAL CHL SXT CIP ERY CTX	3	7	S83I	S85L	2		Positive	Positive	Positive	Negative	Positive	Positive
ERR1953549	43_15	Ghana_GAR_ Dansoman_	2015_Jun	Human	NAL CHL SXT CIP ERY	3	7	S83I	S85L	2		Positive	Positive	Positive	Negative	Positive	Positive
ERR1953550	69_15	Ghana_GAR_ Dansoman_	2015_Feb	Human	NAL CHL SXT CIP ERY	3	7	S83I	S85L	2		Positive	Positive	Positive	Positive	Positive	Positive
ERR1953552	96_15B	Ghana_CEN_ Kokoada_	2015_Feb	Human	NAL CHL SXT CIP ERY	3	7	S83I	S85L	2		Positive	Positive	Positive	Positive	Positive	Positive
ERR1953553	76_15	Ghana_GAR_ Nima _	2015_Jul	Human	NAL CHL SXT CIP ERY	3	7	S83I	S85L	2		Positive	Positive	Positive	Negative	Positive	Positive
ERR1953554	105_15	Ghana_GAR_ Maamobi_	2015_Jan	Human	NAL CHL SXT CIP ERY	3	7	S83I	S85L	2		Positive	Positive	Positive	Negative	Positive	Positive
ERR1953555	89_15	Ghana_CEN_ Dahom_	2015_Mar	Human	NAL CHL SXT CIP ERY	3	7	S83I	S85L	2		Positive	Positive	Positive	Positive	Positive	Positive
ERR1953556	34_15	Ghana_GAR_ Adabraka_	2015_Feb	Human	NAL CHL SXT CIP ERY	3	7	S83I	S85L	2		Positive	Positive	Positive	Positive	Positive	Positive
ERR1953557	18_15	Ghana_XX_XX_	2015_XX	Human	NAL CHL SXT CIP ERY	3	7	S83I	S85L	2		Positive	Positive	Positive	Positive	Positive	Positive
ERR1953558	75_15	Ghana_GAR_ Dansoman_	2015_Feb	Human	NAL CHL SXT CIP ERY	3	7	S83I	S85L	2		Positive	Positive	Positive	Negative	Positive	Positive
ERR1953560	92_15	Ghana_GAR_ Haatso_	2015_Feb	Human	NAL CHL SXT CIP ERY	3	7	S83I	S85L	2		Positive	Positive	Positive	Positive	Positive	Positive
ERR1953561	12_15	Ghana_GAR_ New Town_	2015_Feb	Human	NAL CHL SXT CIP ERY	3	7	S83I	S85L	2		Positive	Positive	Positive	Negative	Positive	Positive
ERR1953563	252_14	Ghana_GAR_ Bubuashie_	2014_Jul	Human	NAL CHL SXT ERY	3	7	S83I	S85L	2		Positive	Positive	Positive	Negative	Positive	Positive
ERR1953564	101_14	Ghana_GAR_ James Town_	2014_Jul	Human	NAL CHL SXT ERY	3	7	S83I	S85L	2		Positive	Positive	Positive	Negative	Positive	Positive
ERR1953566	90_15	Ghana_CEN_ Dahom_	2015_Mar	Human	NAL CHL SXT ERY	3	7	S83I	S85L	2		Positive	Positive	Positive	Negative	Positive	Positive
ERR1953567	110_15	Ghana_GAR_ New Bortianor_	2015_Jun	Human	NAL CIP ERY	3	7	S83I	S85L	2		Positive	Positive	Positive	Positive	Positive	Positive
ERR1953568	52_15	Ghana_GAR_ Jerico_	2015_Jan	Human	NAL CHL SXT ERY	3	7	S83I	S85L	2		Positive	Positive	Positive	Negative	Positive	Positive
ERR1953569	37_15	Ghana_GAR_ La Nkwantanan Madina_ Adenta	2015_Feb	Human	NAL CHL CIP ERY	3	7	S83I	S85L	2		Negative	Negative	Positive	Negative	Negative	Positive
ERR1953570	81_15B	Ghana_GAR_ Dansoman_	2015_Feb	Human	NAL CHL SXT ERY	3	7	S83I	S85L	2		Positive	Positive	Positive	Negative	Positive	Positive
ERR1953571	133_14	Ghana_GAR_ Anyaa_	2014_Jul	Human	NAL CHL SXT ERY	3	7	S83I	S85L	2		Positive	Positive	Positive	Negative	Positive	Positive
ERR1953572	91_15	Ghana_GAR_ Haatso_	2015_Feb	Human	NAL CHL SXT ERY	3	7	S83I	S85L	2		Positive	Positive	Positive	Negative	Positive	Positive
ERR1953573	67_15	Ghana_GAR_ Chorkor_	2015_Feb	Human	NAL CHL SXT ERY	3	7	S83I	S85L	2		Positive	Positive	Positive	Positive	Positive	Positive
ERR1953574	96_15A	Ghana_CEN_ Kokoada_	2015_Feb	Human	NAL TCY ERY	3	7	S83I	S85L	2		Positive	Positive	Positive	Negative	Positive	Positive
ERR1953575	60_15	Ghana_GAR_ Ashongman_	2015_Jun	Human	NAL CHL SXT CIP ERY	3	7	S83I	S85L	2		Positive	Positive	Positive	Negative	Positive	Positive
ERR1953576	318_14	Ghana_GAR_ James Town_	2014_Jul	Human	NAL CHL TCY SXT ERY	3	7	S83I	S85L	2		Positive	Positive	Positive	Positive	Positive	Positive
ERR1953577	187_14	Ghana_GAR_ Bortianor_	2014_Oct	Human	NAL CHL TCY SXT ERY	3	7	S83I	S85L	2		Negative	Negative	Positive	Negative	Negative	Positive
ERR1953578	127_14	Ghana_GAR_ Alajo_	2014_Sep	Human	NAL CHL TCY SXT CIP ERY	3	7	S83I	S85L	2		Positive	Positive	Positive	Negative	Positive	Positive
ERR1953579	123_14	Ghana_GAR_ Alajo_	2014_Jul	Human	NAL CHL SXT ERY	3	7	S83I	S85L	2		Positive	Positive	Positive	Negative	Positive	Positive
ERR1953580	316_14	Ghana_GAR_ Haatso_	2014_Aug	Human	NAL CHL SXT CIP ERY	3	7	S83I	S85L	2		Positive	Positive	Positive	Positive	Positive	Positive
ERR1953581	300_14	Ghana_CEN_ Dome_	2014_Jul	Human	NAL CHL CIP ERY	3	7	S83I	S85L	2		Positive	Positive	Positive	Negative	Positive	Positive
ERR1953582	182_14	Ghana_GAR_ Blakpatsona_	2014_Aug	Human	NAL SXT ERY	3	7	S83I	S85L	2		Negative	Negative	Positive	Negative	Negative	Positive
ERR1953583	155_14	Ghana_GAR_ Awoshie_	2014_Jul	Human	NAL CHL TCY SXT ERY	3	7	S83I	S85L	2		Negative	Negative	Positive	Negative	Negative	Positive
ERR1953584	290_14	Ghana_EST_ Dodowa_	2014_Jul	Human	NAL CHL SXT ERY	3	7	S83I	S85L	2		Positive	Positive	Positive	Negative	Positive	Positive
ERR1953586	197_14	Ghana_GAR	2014_XX	Human	N/A	3	7	S83I	S85L	2		Positive	Positive	Positive	Positive	Positive	Positive
ERR1953587	189_14	Ghana_GAR_ Bubuashie_	2014_Jul	Human	NAL CHL SXT ERY	3	7	S83I	S85L	2		Positive	Positive	Positive	Negative	Positive	Positive
ERR1953588	129_14	Ghana_GAR_ American house_	2014_Aug	Human	NAL CHL SXT ERY	3	7	S83I	S85L	2		Positive	Positive	Positive	Negative	Positive	Positive
ERR1953589	229_14	Ghana_GAR_ Cantoment_	2014_Aug	Human	NAL CHL SXT ERY	3	7	S83I	S85L	2		Positive	Positive	Positive	Positive	Positive	Positive
ERR1953590	149_14	Ghana_GAR_ Ashiedu Keteke_	2014_Jul	Human	NAL SXT ERY	3	7	S83I	S85L	2		Positive	Positive	Positive	Negative	Positive	Positive
ERR1953591	289_14	Ghana_GAR_ Darkoman_	2014_Sep	Human	NAL CHL SXT ERY	3	7	S83I	S85L	2		Positive	Positive	Positive	Negative	Positive	Positive
ERR1953592	195_14(2)	Ghana_GAR	2014_XX	Human	N/A	3	7	S83I	S85L	2		Positive	Positive	Positive	Positive	Positive	Positive
ERR1953594	128_14	Ghana_GAR_ Amasaman_	2014_Jul	Human	NAL CHL SXT ERY	3	7	S83I	S85L	2		Positive	Positive	Positive	Negative	Positive	Positive
ERR1953595	84_14	Ghana_GAR_ Agege_	2014_Jul	Human	NAL SXT ERY	3	7	S83I	S85L	2		Positive	Positive	Positive	Negative	Positive	Positive
ERR1953597	130_14	Ghana_GAR_ Amuidjor_	2014_Aug	Human	NAL CHL SXT ERY	3	7	S83I	S85L	2		Positive	Positive	Positive	Negative	Positive	Positive
ERR1953598	188_14	Ghana_GAR_ Bubuashie_	2014_Jul	Human	NAL CHL SXT CIP ERY	3	7	S83I	S85L	2		Positive	Positive	Positive	Negative	Positive	Positive
ERR1953599	245_14	Ghana_GAR_ Circle_	2014_Jul	Human	NAL CHL SXT ERY CTX	3	7	S83I	S85L	2		Positive	Positive	Positive	Positive	Positive	Positive
ERR1953600	153_14	Ghana_EST_ Ashyre_	2014_XX	Human	NAL CHL TCY SXT CIP ERY	3	7	S83I	S85L	2		Negative	Negative	Negative	Negative	Negative	Negative
ERR1953601	165_14	Ghana_GAR_ Ayigbe Town_	2014_Jul	Human	NAL CHL SXT ERY	3	7	S83I	S85L	2		Positive	Positive	Positive	Negative	Positive	Positive
ERR1953602	325_14	Ghana_GAR_ Jerico_	2014_Aug	Human	NAL CHL SXT CIP ERY	3	7	S83I	S85L	2		Positive	Positive	Positive	Negative	Positive	Positive
ERR1953603	294_14	Ghana_EST_ Ashyre_	2014_Aug	Human	NAL CHL SXT ERY	3	7	S83I	S85L	2		Positive	Positive	Positive	Negative	Positive	Positive
ERR1953604	120_14	Ghana_GAR_ Akweteman_	2014_Jul	Human	NAL SXT CIP ERY	3	7	S83I	S85L	2		Positive	Positive	Positive	Negative	Positive	Positive
ERR1953605	61_14	Ghana_GAR_ Abossey Okai_	2014_Nov	Human	CHL SXT ERY	3	7	S83I	S85L	2		Negative	Negative	Positive	Negative	Negative	Positive
ERR1953606	148_14	Ghana_GAR_ Ashiedu Keteke_	2014_Jul	Human	NAL CHL SXT CIP ERY	3	7	S83I	S85L	2		Positive	Positive	Positive	Positive	Positive	Positive
ERR1953607	313_14	Ghana_GAR_ Haatso_	2014_Aug	Human	NAL CHL SXT ERY CTX	3	7	S83I	S85L	2		Positive	Positive	Positive	Negative	Positive	Negative
ERR1953612	55_15	Ghana_GAR_ New Town_	2015_XX	Human	NAL CHL SXT ERY	3	7	S83I	S85L	2		Positive	Positive	Positive	Negative	Positive	Positive
ERR1953654	101_15	Ghana_GAR_ Haatso_	2015_Feb	Human	NAL CHL SXT CIP ERY	3	7	S83I	S85L	2		Positive	Positive	Positive	Positive	Positive	Positive
ERR1953655	97_15	Ghana_GAR_ Ofankor_	2015_Feb	Human	NAL CHL TCY SXT CIP ERY	3	7	S83I	S85L	2		Positive	Positive	Positive	Positive	Positive	Positive
ERR1953656	60_14	Ghana_GAR_ Old Fadama_	2014_Jul	Human	NAL CHL SXT ERY	3	7	S83I	S85L	2		Positive	Positive	Positive	Negative	Positive	Positive
ERR1953657	288_14	Ghana_EST_ Dodowa_	2014_Aug	Human	NAL CHL SXT CIP ERY	3	7	S83I	S85L	2		Positive	Positive	Positive	Negative	Positive	Positive
ERR1953658	149_15	Ghana_XX_XX_	2015_XX	Human	NAL CHL SXT CIP	3	7	S83I	S85L	2		Positive	Positive	Positive	Positive	Positive	Positive
ERR1953661	478_14	Ghana_GAR_ Dansoman_	2014_XX	Human	NAL CHL SXT CIP ERY	3	7	S83I	S85L	2		Positive	Positive	Positive	Positive	Positive	Positive
ERR1953663	481_14	Ghana_GAR_ Dansoman_	2014_XX	Human	NAL CHL SXT ERY	3	7	S83I	S85L	2		Positive	Positive	Positive	Negative	Positive	Positive
ERR1953664	115_15	Ghana_GAR_ New Town_	2015_Feb	Human	NAL CHL TCY SXT ERY	3	7	S83I	S85L	2		Positive	Positive	Positive	Negative	Positive	Positive
ERR1953665	296_14	Ghana_CEN_ Abromah_	2014_Aug	Human	NAL CHL TCY SXT ERY	3	7	S83I	S85L	2		Positive	Positive	Positive	Positive	Positive	Positive
ERR1953666	462_14	Ghana_GAR_ Kaneshie_	2014_XX	Human	CHL SXT ERY	3	7	S83I	S85L	2		Positive	Positive	Positive	Negative	Positive	Positive

## Sheet: ST 2
Supplementary Table 2 (T2): Accessions of public genomes included in final analysis.
Accession	Strain Name	Isolation place	Isolation Year
ERR976412	CNRVC930172	Algeria	1986
ERR976444	CNRVC950418	Algeria	1974
ERR976476	CNRVC970008	Algeria	1990
ERR1878555	CNRVC070120	Algeria	1994
ERR025381	A5(1)	Angola	1989
ERR025381	A5(2)	Angola	1989
ERR1880793	RKI-ZBS2-CH19	Angola	1972
ERR018158	A186	Argentina	1992
ERR018167	A201	Argentina	1992
ERR018168	A200	Argentina	1992
ERR018177	A316	Argentina	1993
ERR018192	GP143	Bahrain	1978
ERR018113	4675	Bangladesh	2001
ERR018114	4679	Bangladesh	1999
ERR018115	4663	Bangladesh	2001
ERR018116	4661	Bangladesh	2001
ERR018120	MJ1485	Bangladesh	1994
ERR018121	A383	Bangladesh	2002
ERR018122	MG116025	Bangladesh	1991
ERR018128	A488(2)	Bangladesh	2006
ERR018176	A397	Bangladesh	1987
ERR018179	A346(2)	Bangladesh	1994
ERR018181	A390	Bangladesh	1987
ERR018182	A487(2)	Bangladesh	2007
ERR019883	4670	Bangladesh	1991
ERR019884	4672	Bangladesh	2000
ERR025373	4662	Bangladesh	2001
ERR025383	A10	Bangladesh	1979
ERR025385	A19	Bangladesh	1975
ERR025386	A22	Bangladesh	1979
ERR025392	A346(1)	Bangladesh	1994
ERR025393	A488(1)	Bangladesh	2006
ERR025395	A487(1)	Bangladesh	2007
ERR025396	MG116226	Bangladesh	1991
GCA_000006745.1	N16961_v2	Bangladesh	1975
GCA_000022585.1	MJ1236	Bangladesh	1994
SAMN02393814	CIRS101	Bangladesh	2002
ERR1878586	CNRVC100176	Benin	2010
ERR1878587	CNRVC100183	Benin	2010
ERR976459	CNRVC960575	Benin	1970
ERR976483	CNRVC980046	Benin	1985
ERR976513	CNRVC910036	Benin	1991
ERR976514	CNRVC910266	Benin	1991
ERR018160	A193	Bolivia	1992
ERR976494	CNRVC140123	Bolivia	1992
ERR976495	CNRVC140124	Bolivia	1992
ERR976492	CNRVC140121	Brazil	1991
ERR976493	CNRVC140122	Brazil	1992
ERR976485	CNRVC980048	Burkina Faso	1984
ERR976486	CNRVC980049	Burkina Faso	1984
ERR976572	CNRVC980359	Burkina Faso	1998
ERR976573	CNRVC980360	Burkina Faso	1998
ERR998671	CNRVC950700	Burkina Faso	1995
ERR998672	CNRVC950702	Burkina Faso	1995
ERR998687	CNRVC950801	Burkina Faso	1995
ERR1878573	CNRVC080762	Cameroon	2008
ERR1878574	CNRVC080764	Cameroon	2008
ERR976561	CNRVC980060	Cameroon	1998
ERR976562	CNRVC980061	Cameroon	1998
ERR1879651	F135	Cameroon	1993
ERR1366102	021_5A	Cameroon_Bafoussam	2011
ERR1366103	041_A	Cameroon_Baham	2011
ERR1366111	151_4A	Cameroon_Bamenda	2011
ERR1366112	196_6A	Cameroon_Bandjoun	2011
ERR1366119	330_2A	Cameroon_Buea	2010
ERR1366100	004_18A	Cameroon_Douala	2011
ERR1366101	011_17A	Cameroon_Douala	2011
ERR1366120	342_3A	Cameroon_Douala	2011
ERR1366121	342_10A	Cameroon_Douala	2010
ERR1366123	322_3E	Cameroon_Douala	2010
ERR1366114	278_1A	Cameroon_Douala	2010
ERR1366115	278_8A	Cameroon_Douala	2010
ERR1366116	281_8A	Cameroon_Douala	2010
ERR1366117	285_11A	Cameroon_Douala	2010
ERR1366122	355_1A	Cameroon_Douala	2010
ERR1366108	094_13A	Cameroon_Ebolowa	2011
ERR1366105	066_13A	Cameroon_Edea	2011
ERR1366118	315_4A	Cameroon_Edea	2011
ERR1366109	139_7A	Cameroon_Foumbot	2011
ERR1366110	150_7A	Cameroon_Lolodorf	2011
ERR1366113	238_5A	Cameroon_Manjo	2011
ERR1366107	089_10A	Cameroon_Mbalmayo	2011
ERR1366104	063_9A	Cameroon_Yaounde	2011
ERR1366106	068_9A	Cameroon_Yaounde	2011
ERR998739	CNRVC970110	Central African Republic	1997
ERR998740	CNRVC970112	Central African Republic	1997
ERR998747	CNRVC970141	Central African Republic	1997
ERR998748	CNRVC970143	Central African Republic	1997
ERR1877947	CNRVC010203	Chad	2001
ERR1878600	CNRVC110241	Chad	2011
ERR976437	CNRVC950358	Chad	1974
ERR976438	CNRVC950360	Chad	1974
ERR998656	CNRVC940163	Chad	1994
ERR998662	CNRVC940184	Chad	1994
ERR1879638	CNRVC980374	Chad	1998
ERR576972	D118_CDC	China	1961
ERR576976	936_CDC	China	1998
ERR576977	93284_CDC	China	1993
ERR576979	642345_CDC(1)	China	1964
ERR576980	63244_CDC	China	1963
ERR576984	4210_CDC	China	1999
ERR576985	4070_CDC	China	1994
ERR576988	3633_CDC	China	1984
ERR576996	3595_CDC	China	1983
ERR577139	3564_CDC	China	1982
ERR579049	3270_CDC	China	1977
ERR579050	3075_CDC	China	1974
ERR579051	3024_CDC	China	1973
ERR579053	2981_CDC	China	1965
ERR579054	2957_CDC	China	1964
ERR579056	2914_CDC	China	1966
ERR579057	2894_CDC	China	1961
ERR579059	2873_CDC	China	1961
ERR579060	2865_CDC(1)	China	1961
ERR579061	2848_CDC	China	1988
ERR579064	2757_CDC	China	1987
ERR579068	2657_CDC	China	1995
ERR579069	2605_CDC	China	1998
ERR579070	2580_CDC	China	1989
ERR579072	2574_CDC	China	1980
ERR579074	2308_CDC	China	1978
ERR579076	1944_CDC	China	2000
ERR579077	1909_CDC	China	1998
ERR579078	1627_CDC	China	1997
ERR579080	1593_CDC	China	1992
ERR579081	1583_CDC	China	1991
ERR579082	1575_CDC	China	1990
ERR579083	1551_CDC	China	1979
ERR579085	147_CDC	China	2002
ERR579088	1283_CDC	China	1984
ERR579089	VC2454_CDC	China	2005
ERR579090	VC2248_1_CDC	China	2008
ERR579091	SC2000_CDC	China	2000
ERR579092	SC1998_242_1_CDC	China	1998
ERR579093	JX1998_1306_1_CDC	China	1998
ERR579114	SC1998_098_1_CDC	China	1998
ERR579309	9_CDC	China	2001
ERR579313	200106_CDC	China	2001
ERR632095	3247_CN	China	1977
ERR1111076	2578_CDC	China	1985
ERR579318	GD196110_CDC	China	1961
ERR579866	4039_CDC	China	1993
ERR579867	3735_CDC	China	1988
ERR579872	3538_CDC	China	1981
ERR579873	3497_CDC	China	1980
ERR579874	3304_CDC	China	1979
ERR579875	3289_CDC	China	1978
ERR579910	2833_CDC	China	1979
ERR579911	2783_CDC	China	1964
ERR579913	2752_CDC	China	1981
ERR579914	2744_CDC	China	1962
ERR579915	2710_CDC	China	1986
ERR579989	132_CDC	China	1978
ERR588957	2881_CDC	China	1961
ERR588958	3626_CDC	China	1983
ERR018146	A184	Colombia	1992
ERR018148	A180	Colombia	1992
ERR018149	A177	Colombia	1992
ERR018156	A185	Colombia	1992
ERR976581	CNRVC980420	Cote d'Ivoire	1998
ERR976582	CNRVC980421	Cote d'Ivoire	1998
ERR998682	CNRVC950753	Cote d'Ivoire	1995
ERR998683	CNRVC950755	Cote d'Ivoire	1995
ERR1879435	CNRVC150227	Cote d'Ivoire	1988
ERR1879535	CNRVC150231	Cote d'Ivoire	1988
ERR1879542	CNRVC150245	Cote d'Ivoire	1988
ERR998694	CNRVC960118	Democratic Republic of the Congo	1996
ERR998696	CNRVC960124	Democratic Republic of the Congo	1996
ERR1878607	CNRVC140012	Democratic Republic of the Congo	2014
ERR1878608	CNRVC140013	Democratic Republic of the Congo	2014
ERR018172	A483	Djibouti	2007
ERR018174	A482	Djibouti	2007
ERR018175	A481	Djibouti	2007
SRR528759	DR_1	Dominican Republic	2011
ERR1878130	CNRVC050060	Equatorial Guinea	2005
ERR1878131	CNRVC050073	Equatorial Guinea	2005
ERR976399	CNRVC930038	Ethiopia	1970
ERR976463	CNRVC960596	Ethiopia	1970
ERR1879387	CNRVC150213	Ethiopia	1998
ERR1879392	CNRVC150218	Ethiopia	1985
ERR1879545	CNRVC150254	Ethiopia	1998
ERR976547	CNRVC970170	Gabon	1997
ERR1024518	712_11	Ghana	2011
ERR1024521	19_14	Ghana	2014
ERR1024524	468_14	Ghana	2014
ERR1024526	262_14	Ghana	2014
ERR976429		Ghana	1971
ERR976430		Ghana	1971
ERR976464		Ghana	1970
ERR976465		Ghana	1970
ERR1953543	95_15	Ghana_CEN	2015_Feb
ERR1953552	96_15B	Ghana_CEN	2015_Feb
ERR1953555	89_15	Ghana_CEN	2015_Mar
ERR1953566	90_15	Ghana_CEN	2015_Mar
ERR1953574	96_15A	Ghana_CEN	2015_Feb
ERR1953581	300_14	Ghana_CEN	2014_Jul
ERR1953617	17_12	Ghana_CEN	2012_XX
ERR1953620	780_11	Ghana_CEN	2011_Jul
ERR1953626	578_12	Ghana_CEN	2012_Oct
ERR1953633	3_11	Ghana_CEN	2011_XX
ERR1953634	30_11	Ghana_CEN	2011_XX
ERR1953638	2_11	Ghana_CEN	2011_XX
ERR1953642	33_10	Ghana_CEN	2010_Nov
ERR1953643	50_10	Ghana_CEN	2010_Dec
ERR1953644	18_10	Ghana_CEN	2010_Nov
ERR1953645	32_10	Ghana_CEN	2010_Nov
ERR1953646	14_10	Ghana_CEN	2010_Nov
ERR1953647	16_10	Ghana_CEN	2010_Nov
ERR1953648	38_10	Ghana_CEN	2010_Nov
ERR1953649	17_10	Ghana_CEN	2010_Nov
ERR1953650	25_10	Ghana_CEN	2010_Nov
ERR1953651	20_10	Ghana_CEN	2010_Nov
ERR1953665	296_14	Ghana_CEN	2014_Aug
ERR1953584	290_14	Ghana_EST	2014_Jul
ERR1953600	153_14	Ghana_EST	2014_XX
ERR1953603	294_14	Ghana_EST	2014_Aug
ERR1953657	288_14	Ghana_EST	2014_Aug
ERR1953524	E20_16	Ghana_GAR	2016_Mar
ERR1953525	E17_16	Ghana_GAR	2016_Mar
ERR1953526	E16_16	Ghana_GAR	2016_Mar
ERR1953533	79_12	Ghana_GAR	2012_XX
ERR1953534	25_15	Ghana_GAR	2015_Feb
ERR1953535	42_15	Ghana_GAR	2015_Jun
ERR1953536	111_15	Ghana_GAR	2015_Feb
ERR1953537	104_15	Ghana_GAR	2015_Jan
ERR1953538	13_15	Ghana_GAR	2015_Feb
ERR1953539	114_15	Ghana_GAR	2015_Feb
ERR1953540	94_15	Ghana_GAR	2015_Feb
ERR1953544	102_15	Ghana_GAR	2015_Jan
ERR1953545	1_15	Ghana_GAR	2015_Feb
ERR1953546	47_15	Ghana_GAR	2015_Feb
ERR1953547	201_12A	Ghana_GAR	2012_XX
ERR1953548	5_15	Ghana_GAR	2015_Jan
ERR1953549	43_15	Ghana_GAR	2015_Jun
ERR1953550	69_15	Ghana_GAR	2015_Feb
ERR1953553	76_15	Ghana_GAR	2015_Jul
ERR1953554	105_15	Ghana_GAR	2015_Jan
ERR1953556	34_15	Ghana_GAR	2015_Feb
ERR1953558	75_15	Ghana_GAR	2015_Feb
ERR1953560	92_15	Ghana_GAR	2015_Feb
ERR1953561	12_15	Ghana_GAR	2015_Feb
ERR1953563	252_14	Ghana_GAR	2014_Jul
ERR1953564	101_14	Ghana_GAR	2014_Jul
ERR1953567	110_15	Ghana_GAR	2015_Jun
ERR1953568	52_15	Ghana_GAR	2015_Jan
ERR1953569	37_15	Ghana_GAR	2015_Feb
ERR1953570	81_15B	Ghana_GAR	2015_Feb
ERR1953571	133_14	Ghana_GAR	2014_Jul
ERR1953572	91_15	Ghana_GAR	2015_Feb
ERR1953573	67_15	Ghana_GAR	2015_Feb
ERR1953575	60_15	Ghana_GAR	2015_Jun
ERR1953576	318_14	Ghana_GAR	2014_Jul
ERR1953577	187_14	Ghana_GAR	2014_Oct
ERR1953578	127_14	Ghana_GAR	2014_Sep
ERR1953579	123_14	Ghana_GAR	2014_Jul
ERR1953580	316_14	Ghana_GAR	2014_Aug
ERR1953582	182_14	Ghana_GAR	2014_Aug
ERR1953583	155_14	Ghana_GAR	2014_Jul
ERR1953586	197_14	Ghana_GAR	2014_XX
ERR1953587	189_14	Ghana_GAR	2014_Jul
ERR1953588	129_14	Ghana_GAR	2014_Aug
ERR1953589	229_14	Ghana_GAR	2014_Aug
ERR1953590	149_14	Ghana_GAR	2014_Jul
ERR1953591	289_14	Ghana_GAR	2014_Sep
ERR1953592	195_14(2)	Ghana_GAR	2014_XX
ERR1953593	228_12	Ghana_GAR	2012_Jul
ERR1953594	128_14	Ghana_GAR	2014_Jul
ERR1953595	84_14	Ghana_GAR	2014_Jul
ERR1953597	130_14	Ghana_GAR	2014_Aug
ERR1953598	188_14	Ghana_GAR	2014_Jul
ERR1953599	245_14	Ghana_GAR	2014_Jul
ERR1953601	165_14	Ghana_GAR	2014_Jul
ERR1953602	325_14	Ghana_GAR	2014_Aug
ERR1953604	120_14	Ghana_GAR	2014_Jul
ERR1953605	61_14	Ghana_GAR	2014_Nov
ERR1953606	148_14	Ghana_GAR	2014_Jul
ERR1953607	313_14	Ghana_GAR	2014_Aug
ERR1953608	490_12	Ghana_GAR	2012_XX
ERR1953609	480_12	Ghana_GAR	2012_XX
ERR1953612	55_15	Ghana_GAR	2015_XX
ERR1953613	201_12B	Ghana_GAR	2012_XX
ERR1953618	553_12	Ghana_GAR	2012_XX
ERR1953621	749_11	Ghana_GAR	2011_Jul
ERR1953622	10_12	Ghana_GAR	2012_Jan
ERR1953623	546_12	Ghana_GAR	2012_Dec
ERR1953624	498_12	Ghana_GAR	2012_Sep
ERR1953625	619_12	Ghana_GAR	2012_XX
ERR1953627	053_12	Ghana_GAR	2012_Mar
ERR1953628	19_12	Ghana_GAR	2012_Apr
ERR1953632	28_11	Ghana_GAR	2011_XX
ERR1953636	16_11	Ghana_GAR	2011_XX
ERR1953637	1_11	Ghana_GAR	2011_XX
ERR1953639	441_11	Ghana_GAR	2011_Mar
ERR1953641	728_11	Ghana_GAR	2011_Jul
ERR1953654	101_15	Ghana_GAR	2015_Feb
ERR1953655	97_15	Ghana_GAR	2015_Feb
ERR1953656	60_14	Ghana_GAR	2014_Jul
ERR1953660	39_12	Ghana_GAR	2012_Mar
ERR1953661	478_14	Ghana_GAR	2014_XX
ERR1953662	93_11	Ghana_GAR	2011_XX
ERR1953663	481_14	Ghana_GAR	2014_XX
ERR1953664	115_15	Ghana_GAR	2015_Feb
ERR1953666	462_14	Ghana_GAR	2014_XX
ERR1953667	106_12	Ghana_GAR	2012_XX
ERR1953668	56_12	Ghana_GAR	2012_Mar
ERR1953630	479_11	Ghana_VOL	2011_XX
ERR1953640	481_11	Ghana_VOL	2011_Mar
ERR1953653	655_12	Ghana_VOL	2012_Jul
ERR1953541	139_15	Ghana_XX	2015_XX
ERR1953542	361_15	Ghana_XX	2015_XX
ERR1953557	18_15	Ghana_XX	2015_XX
ERR1953629	15_11	Ghana_XX	2011_XX
ERR1953631	5_11	Ghana_XX	2011_XX
ERR1953635	29_11	Ghana_XX	2011_XX
ERR1953652	20_12	Ghana_XX	2012_XX
ERR1953658	149_15	Ghana_XX	2015_XX
ERR1953659	51_12	Ghana_XX	2012_XX
ERR386658	L233	Guinea	2012
ERR386666	L211(1)	Guinea	2012
ERR976466	CNRVC960629	Guinea	1970
ERR976467	CNRVC960635	Guinea	1970
ERR1879546	CNRVC900108	Guinea	1990
ERR386666	L211(2)	Guinea	2012
GCA_000166455.2	2010EL_1786	Haiti	2010
GCA_000166475.2	2010EL_1798	Haiti	2010
GCA_000166495.2	2010EL_1792	Haiti	2010
SRR531232	H3	Haiti	2010
ERR018111	4605	India	2007
ERR018112	4656(1)	India	2006
ERR018119	A330	India	1993
ERR018123	MBN17	India	2004
ERR018124	VC51	India	1992
ERR018125	V212-1	India	1991
ERR018126	V109(1)	India	1990
ERR018127	V5	India	1989
ERR018130	MBRN14	India	2004
ERR018153	A131	India	1989
ERR018154	A130	India	1989
ERR018185	PRL18	India	1984
ERR018186	GP60	India	1973
ERR018187	IDHO1'726	India	2009
ERR018188	GP152	India	1979
ERR018189	PRL5	India	1980
ERR018191	GP145	India	1979
ERR018195	PRL64	India	1992
ERR019881	4322(1)	India	2004
ERR019882	4642(1)	India	2006
ERR025357	4551	India	2007
ERR025358	4623	India	2007
ERR025359	4593	India	2007
ERR025360	4538	India	2007
ERR025361	4339(1)	India	2004
ERR025366	4585	India	2007
ERR025368	4552	India	2007
ERR025369	4488(1)	India	2006
ERR025371	4600	India	2007
ERR025372	4646	India	2007
ERR025374	4519(1)	India	2005
ERR025375	4536	India	2007
ERR025379	GP160	India	1980
ERR025384	A18	India	1977
ERR351174	4966_09	India	2009
ERR351175	5046_09	India	2009
ERR351176	5064_09	India	2009
ERR351177	5157_09	India	2009
ERR351178	5159_09	India	2009
ERR351179	5185_09	India	2009
ERR351180	5186_09	India	2009
ERR351181	5188_09	India	2009
ERR351182	5189_09	India	2009
ERR351183	5197_09	India	2009
ERR351184	5198_09	India	2009
ERR351185	5202_09	India	2009
ERR351186	5235_09	India	2009
ERR351187	5238R_09	India	2009
ERR351188	5286_09	India	2009
ERR351189	5365_09	India	2009
ERR351190	5366_09	India	2009
ERR351191	5417_09	India	2009
ERR351192	5663_09	India	2009
ERR351193	6016R_09	India	2009
ERR351194	6019_09	India	2009
ERR351195	6099_09	India	2009
ERR351196	6111_09	India	2009
ERR351197	6235_09	India	2009
ERR351198	6236_09	India	2009
ERR351199	6259_09	India	2009
ERR351200	6361_09	India	2009
ERR351201	6394R_09	India	2009
ERR351202	6554_09	India	2009
ERR351203	6557_09	India	2009
ERR351204	6702R_09	India	2009
ERR351205	6734_09	India	2009
ERR351206	6801_09	India	2009
ERR351207	7683_09	India	2009
ERR351208	7772_09	India	2009
ERR351209	7934_09	India	2009
ERR351210	7994_09	India	2009
ERR351211	9088_09	India	2009
GCA_014217395.1	MO10	India	1992
ERR025382	A6	Indonesia	1957
ERR019287	6214	Kenya	2007
ERR019289	6212	Kenya	2007
ERR019297	6215	Kenya	2005
ERR037738	VE1	Kenya	2009
ERR037739	VE2	Kenya	2009
ERR037741	VE3	Kenya	2009
ERR114415	KNC8673	Kenya	2009
ERR114416	KNC8678	Kenya	2009
ERR114417	KNC1709	Kenya	2009
ERR114418	KNC208	Kenya	2009
ERR117473	KNE3C	Kenya	Unknown
ERR117480	KNE134	Kenya	Unknown
ERR117482	KNE134B	Kenya	Unknown
ERR117484	KNE11B	Kenya	Unknown
ERR117485	KNE170	Kenya	Unknown
ERR117490	KNE3G	Kenya	Unknown
ERR117544	KNEXX	Kenya	Unknown
ERR117555	KNEXC	Kenya	Unknown
ERR117556	KNEXXH	Kenya	Unknown
ERR117569	KNE168	Kenya	Unknown
ERR117571	KNC145	Kenya	2010
ERR117572	KNC135	Kenya	2009
ERR117573	KNC151	Kenya	2010
ERR117574	KNC8884	Kenya	2010
ERR117577	KNC56	Kenya	2010
ERR117578	KNC8880	Kenya	2010
ERR117579	KNC133	Kenya	2007
ERR117580	KNC64	Kenya	2010
ERR117581	KNC8889	Kenya	2010
ERR117582	KNC149	Kenya	2009
ERR117583	KNC158	Kenya	2010
ERR117586	KNC11	Kenya	2010
ERR117587	KNC144	Kenya	2010
ERR117588	KNC147	Kenya	2010
ERR117590	KNC161	Kenya	Unknown
ERR117591	KNC146	Kenya	2010
ERR117592	KNC157	Kenya	2009
ERR117593	KNC1888	Kenya	Unknown
ERR117594	KNC156	Kenya	2009
ERR117595	KNC8885	Kenya	2010
ERR117596	KNC124	Kenya	2009
ERR117597	KNC155	Kenya	2010
ERR117598	KNC143	Kenya	2010
ERR117599	KNC8669	Kenya	2010
ERR117600	KNC231	Kenya	2009
ERR117601	KNC205	Kenya	2009
ERR117602	KNC1583	Kenya	2009
ERR117603	KNC241	Kenya	2009
ERR117604	KNC206	Kenya	2009
ERR117605	KNC233	Kenya	2009
ERR117606	KNC8679	Kenya	2008
ERR117607	KNC1420	Kenya	2009
ERR117609	KNC207	Kenya	2009
ERR117610	KNC8675	Kenya	2009
ERR117612	KNC8572	Kenya	2009
ERR117613	KNC1509	Kenya	2009
ERR1878154	CNRVC060120	Kenya	2006
ERR1879385	CNRVC150211	Kenya	1998
ERR1879539	CNRVC150240	Kenya	1998
ERR1879540	CNRVC150243	Kenya	1998
ERR1879543	CNRVC150251	Kenya	1998
ERR1879544	CNRVC150252	Kenya	1998
GCA_000174275.1	RC9	Kenya	1985
ERR976545	CNRVC940147	Liberia	1994
ERR976546	CNRVC940162	Liberia	1994
ERR1878098	CNRVC030475	Liberia	2003
ERR1878099	CNRVC030477	Liberia	2003
ERR028066	7682	Machakos	2009
ERR028068	7684	Machakos	2009
ERR028074	7687	Machakos	2009
ERR028075	7686	Machakos	2009
ERR028076	7685	Machakos	2009
ERR976392	CNRVC900117	Malawi	1990
ERR976393	CNRVC900123	Malawi	1990
ERR976523	CNRVC920049	Malawi	1992
ERR1879658	F5096	Malawi	1997
ERR1880761	F5097	Malawi	1997
ERR018193	GP140	Malaysia	1978
ERR976472	CNRVC960952	Mali	1970
ERR998673	CNRVC950707	Mali	1995
ERR998674	CNRVC950708	Mali	1995
ERR576978	863-CDC	Mauritania	1986
ERR1878558	CNRVC070142	Mauritania	2006
ERR1878559	CNRVC070144	Mauritania	2005
ERR018159	A232	Mexico	1991
ERR018161	A231	Mexico	1991
ERR976445	CNRVC950431	Morocco	1974
ERR976446	CNRVC950466	Morocco	1972
ERR976517	CNRVC910347	Morocco	1991
ERR976518	CNRVC910349	Morocco	1991
ERR018150	A155	Mozambique	1991
ERR018151	A154	Mozambique	1991
ERR018152	A152(1)	Mozambique	1991
ERR025356	1346	Mozambique	2005
ERR025367	1362	Mozambique	2005
ERR025377	1627	Mozambique	2005
ERR018152	A152(2)	Mozambique	1991
ERR1879547	CNRVC900125	Mozambique	1990
ERR1880763	F5149	Mozambique	1997
ERR2144764	S152	Mozambique	2003
GCA_000174315.1	B33	Mozambique	2004
ERR019288	6191	Nairobi	2005
ERR019290	6210	Nairobi	2007
ERR019291	6201	Nairobi	2007
ERR019292	6197	Nairobi	2007
ERR019295	6194	Nairobi	2007
ERR019296	6193	Nairobi	2005
SRR308665	N_21	Nepal	2010
SRR308690	N_22	Nepal	2010
SRR308691	N_9	Nepal	2010
SRR308692	N_8	Nepal	2010
SRR308693	N_10	Nepal	2010
SRR308703	N_7	Nepal	2010
SRR308704	N_18	Nepal	2010
SRR308705	N_11	Nepal	2010
SRR308706	N_19	Nepal	2010
SRR308707	N_17	Nepal	2010
SRR308708	N_20	Nepal	2010
SRR308709	N_12	Nepal	2010
SRR308713	N_13	Nepal	2010
SRR308715	N_2	Nepal	2010
SRR308716	N_5	Nepal	2010
SRR308717	N_23	Nepal	2010
SRR308721	N_4	Nepal	2010
SRR308722	N_6	Nepal	2010
SRR308723	N_15	Nepal	2010
SRR308724	N_16	Nepal	2010
SRR308725	N_14	Nepal	2010
SRR308726	N_1	Nepal	2010
SRR308727	N_3	Nepal	2010
ERR976473	CNRVC960959	Niger	1970
ERR976474	CNRVC960971	Niger	1970
ERR976516	CNRVC910279	Niger	1991
ERR998663	CNRVC940190	Niger	1994
ERR998686	CNRVC950759	Niger	1995
ERR998689	CNRVC960003	Niger	1996
ERR1878611	CNRVC140160	Niger	2010
ERR1878612	CNRVC140167	Niger	2010
ERR1878546	CNRVC060279	Nigeria	2006
ERR1878547	CNRVC060280	Nigeria	2006
ERR1878578	CNRVC090175	Nigeria	2009
ERR1878579	CNRVC090177	Nigeria	2009
ERR051745	F1DN4	Pakistan	2010
ERR051746	F2D59	Pakistan	2010
ERR051748	F4D48	Pakistan	2010
ERR051749	F5D38	Pakistan	2010
ERR051751	F7D30	Pakistan	2010
ERR051752	F8D25	Pakistan	2010
ERR051755	F11D4	Pakistan	2010
ERR051756	F12D1	Pakistan	2010
ERR051758	F14KPD3	Pakistan	2010
ERR051759	F15KTH7	Pakistan	2010
ERR051760	F16KTH6	Pakistan	2010
ERR051761	F17KTH4	Pakistan	2010
ERR051762	F18KTH3	Pakistan	2010
ERR051763	F19KTH2	Pakistan	2010
ERR051764	S1KCH15	Pakistan	2010
ERR051765	S2KCH17	Pakistan	2010
ERR051767	S4KCH16	Pakistan	2010
ERR051768	S5KCH10	Pakistan	2010
ERR051769	S6KCH7	Pakistan	2010
ERR051770	S7KCH20	Pakistan	2010
ERR051771	S8KCH18	Pakistan	2010
ERR051772	S9KCH9	Pakistan	2010
ERR051773	S10P57	Pakistan	2010
ERR051775	S12P76	Pakistan	2010
ERR051776	S13P83	Pakistan	2010
ERR051777	S14P9	Pakistan	2010
ERR051779	S16HH1	Pakistan	2010
ERR051780	S17HH3	Pakistan	2010
ERR051781	S18HH4	Pakistan	2010
ERR051782	S19HH5	Pakistan	2010
ERR051783	S20HH14	Pakistan	2010
ERR051784	S21HH15	Pakistan	2010
ERR051785	S22HH17	Pakistan	2010
ERR051786	S23HH18	Pakistan	2010
ERR051787	S24RG6	Pakistan	2010
ERR051788	S25R22	Pakistan	2010
ERR051789	S26R24	Pakistan	2010
ERR051790	S27RG11	Pakistan	2010
ERR025388	A29	Peru	1991
ERR025389	A31	Peru	1991
ERR025390	A32	Peru	1991
ERR1880789	NICD_273	Republic of South Africa	1998
ERR1880790	NICD_4076	Republic of South Africa	2001
ERR1880792	NICD_69175	Republic of South Africa	1980
SRR774784	2011EL_1137(2)	Republic of South Africa	2009
ERR1878549	CNRVC070011	Republic of the Congo	2007
ERR1878550	CNRVC070012	Republic of the Congo	2007
ERR976435	CNRVC950343	Senegal	1972
ERR976436	CNRVC950345	Senegal	1971
ERR998690	CNRVC960018	Senegal	1996
ERR998691	CNRVC960023	Senegal	1996
ERR1879586	CNRVC950340	Senegal	1974
ERR976477	CNRVC980038	Sierra Leone	1986
ERR976580	CNRVC980418	Sierra Leone	1998
ERR1879536	CNRVC150234	Somalia	1985
ERR1879537	CNRVC150236	Somalia	1985
ERR976575	CNRVC980384	Sudan	1998
ERR1879595	CNRVC960142	Sudan	1996
ERR1879600	CNRVC960276	Sudan	1996
ERR025370	4784(1)	Tanzania	2009
ERR976531	CNRVC930428	Tanzania	1993
ERR976563	CNRVC980080	Tanzania	1998
ERR976564	CNRVC980081	Tanzania	1998
ERR025370	4784(2)	Tanzania	2009
ERR1879655	F3835	Tanzania	1997
ERR572589	L408	Togo	2011
ERR572590	L410	Togo	2012
ERR572840	L400	Togo	2011
ERR1877944	CNRVC010108	Togo	2001
ERR976455	CNRVC950559	Tunisia	1971
ERR1879436	CNRVC150228	Tunisia	1973
ERR1879437	CNRVC150229	Tunisia	1981
ERR1877636	C8799	Uganda	1992
ERR1877638	CNRVC000043	Uganda	2000
ERR1877639	CNRVC000044	Uganda	2000
ERR018147	A109	Unknown	1990
ERR025380	A4	Unknown	1973
ERR018169	A241	Vietnam	1989
ERR018171	A245	Vietnam	1989
ERR019879	4110	Vietnam	1995
ERR019880	4111	Vietnam	2002
ERR019885	4122	Vietnam	2007
ERR025362	4121	Vietnam	2004
ERR025364	4113	Vietnam	2003
ERR018194	GP106	W.Germany	1975
ERR044794	354_02(2)	Zambia	1996
ERR164757	280_02(2)	Zambia	1996
ERR386656	L273	Zambia	2012
ERR386661	L268	Zambia	2012
ERR044798	Zim_12(2)	Zimbabwe	2009
ERR044799	Zim_25(2)	Zimbabwe	2009
ERR044800	Zim_27(2)	Zimbabwe	2009
SRR227311	CP1038(1)	Zimbabwe	2009

## Sheet: ST3
Supplementary Table 4 (T4): Log Marginal Likelihoods by Path Sampling and Stepping Stone sampling for different demographic models.
Model	Path Sampling	Stepping Stone Sampling
Strict Clock, Constant Population	-10032.1	-10098.3
Strict Clock, Exponential growth	-10027.4	-10047.1
Strict clock, Skyline	-98432.6	-9961.22
Uncorrelated Relaxed Lognormal Clock, Constant Population	-99232.2	-9886.38
Uncorrelated Relaxed Lognormal Clock, Exponential growth	-9915.69	-9907.51
Uncorrelated Relaxed Lognormal Clock, Skyline	-9812.49	-9847.23
*Bold one indicates best fit model using Bayes factor

## Sheet: ST4
A) Antibiotic resistance profiles										B) Overall percentage resistance of antibiotics tested against isolates
		Year/number of isolates
Antimicrobial resistance profile		2010 (n=10)	2011 (n=14)	2012 (n=20)	2014 (n=36)	2015 (n=40)	2016 (n=3)
Outbreak isolates
	SXT, ERY	1	2	2	-	-
	CHL, SXT, ERY	8	10	3	2	-
	NAL, SXT, ERY	-	-	2	3	-
	NAL, CIP, ERY	-	-	-	-	2
	NAL, SXT, CIP	-	-	-	-	2
	NAL, TCY, ERY	-	-	-	-	1
	CHL, TCY, SXT, ERY	1	1	1	-	-
	NAL, CHL, SXT, ERY	-	1	9	15	6
	NAL, CHL, SXT, CIP	-	-	-	-	1
	NAL, SXT, CIP, ERY	-	-	-	1	2
	NAL, CHL, CIP, ERY	-	-	-	1	1
	NAL, CHL, SXT, CIP, ERY	-	-	3	5	21
	NAL, CHL, TCY, SXT, ERY	-	-	-	5	1
	NAL, CHL, SXT, ERY, CTX	-	-	-	2	-
	NAL, CHL, TCY, SXT, CIP, ERY	-	-	-	2	1
	NAL, CHL, SXT, CIP, ERY, CTX	-	-	-	-	1
	NAL, CHL, TCY, SXT, ERY, CTX	-	-	-	-	1
Environmental isolates
	NAL, TCY, SXT, CIP, ERY						1
	NAL, CHL, TCY, SXT, CIP, ERY						1
	NAL, CHL, TCY, SXT, CIP, ERY, CTX						1
SXT, trimethoprim/sulfamethoxazole; ERY, erythromycin; CHL, chloramphenicol; TCY, Tetracycline; NAL, nalidixic acid; CIP, ciprofloxacin; CTX, cefotaxime
										SXT, trimethoprim/sulfamethoxazole; ERY, erythromycin; CHL, chloramphenicol; TCY, Tetracycline; NAL, nalidixic acid; CIP, ciprofloxacin; CTX, cefotaxime

## Sheet: SF 1
	Supplementary Fig. 1 (S1): BAPs clusters plotted alongside the inferred global phylogeny of 636 Vibrio cholerae strains (novel Ghanaian isolates from this study, n=127 , previously published sequence from Ghana, n=4, and Global, n=505) showing waves 1, 2 and 3 of the current seventh pandemic lineages (Figure 1). 7 clusters were identified.
